# Supplementary material for: Transient O2 pulses direct Fe crystallinity and Fe(III)-reducer gene expression within a soil microbiome
Source: Microbiome. 2018 Oct 23;6:189. doi: 10.1186/s40168-018-0574-5 (PMC6199725; doi:10.1186/s40168-018-0574-5)
Supplement: Supplementary file 3 — Table S2. Lists a key for linking NCBI RefSeq accessions to corresponding functional annotations used in main Figs. 3, 4, 5, 6, and 7. (XLSX 63 kb) [file 40168_2018_574_MOESM3_ESM.xlsx]

## Sheet: Sheet1
Main Figure 3				Main Figure 4					Main Figure 5						Main Figure 6					Main Figure 7	Methanobacterium
RefSeq Accession.version	Functional Annotation			RefSeq Accession.version	Functional Annotation				RefSeq Accession.version	Functional Annotation					RefSeq Accession.version	Functional Annotation				RefSeq Accession.version	Functional Annotation
WP_049768684.1	Clp_protease(A.Fw109-5)			WP_038666281.1	cobalt_ECF_CbiQ(P.UFO1)				WP_039740772.1	cupredoxin_fibronectin(III)(G.pickeringii)					WP_007960689.1	PgaA(P.fermentans)				WP_048080940.1	mcrA
WP_039646782.1	flagellin(G.soli)			WP_036681310.1	phosphorylase(P.fermentans)				NP_951759.1	lipoprotein-cyt-c-hemes(35)(G.sulfurreducens_PCA)					WP_007937304.1	PgaA(P.)				WP_048080943.1	mcrB
WP_041267125.1	type-IV_pilO_homology G. sulfurreducens(G.daltonii)			WP_011985038.1	chromosome_segregation_SMC(A.Fw109-5)				WP_041914032.1	hypothetical(G.sulfurreducens)				thymidylate kinase [Idiomarina indica]	WP_038669962.1	PgaA(P.UFO1)				WP_048082884.1	ACDS_complex
WP_012648329.1	formate_C-acetyltransferase(G.daltonii)			WP_038667215.1	DMB-PRT_CobT(P.UFO1)				WP_015718958.1	B12-binding_radical-SAM(G.M18)					WP_007936856.1	S-layer(P.fermentans)				WP_048080941.1	mcrG
WP_012647413.1	cation_acetate_symporter(G.daltonii)			WP_012096638.1	mh-cyt-c_fibronectin(III)_cytokine-receptor(A.Fw109-5)				WP_011365924.1	multicopper_oxidase(G.metallireducens)					WP_038673692.1	glycerol-kinase(P.UFO1)				WP_048081847.1	mtrE
WP_010940940.1	GntR_transcriptional_regulator(G.sulfurreducens)			WP_038672819.1	anti-sigma-factor(P.UFO1)				WP_004512173.1	cyt-c(G.metallireducens)					WP_038673693.1	glycerol-transporter(P.UFO1)				WP_048080234.1	class III signal peptide-containing protein; (IPR007166) protein cleaved by type IV pilin-like signal peptidase
WP_012469682.1	isocitrate_dehydrogenase_NADP(G.lovleyi)			WP_011420255.1	ATPase(A.)				WP_012647156.1	4Fe-4S_ferredoxin(G.daltonii)					WP_038672740.1	ABC-transporter_substrate-binding(P.UFO1)				WP_048081865.1	F420_h_SU-gamma
WP_014552066.1	flagellin(G.sulfurreducens)			WP_038674302.1	cobalamin_synthesis(P.UFO1)				WP_041969462.1	B12-binding_radical-SAM(G.OR-1)					WP_038673970.1	surface-antigen(P.UFO1)				WP_048080181.1	hdrB
WP_012531366.1	transporter(G.bemidjiensis)			WP_012532436.1	multicopper-oxidase(G.bemidjiensis)				WP_012648385.1	hypothetical(G.daltonii)					WP_038671863.1	membrane-protein(P.UFO1)				WP_048080235.1	class III signal peptide-containing protein; (IPR007166) protein cleaved by type IV pilin-like signal peptidase
WP_041245263.1	sialidase_non-viral(G.uraniireducens)			WP_038672623.1	PTS-sugar-transporter(P.UFO1)				WP_052440399.1	cupredoxin_fibronectin(III)(G.OR-1)					WP_007958317.1	S-layer(P.fermentans)				WP_048081851.1	mtrA
WP_015721360.1	50S-ribosomal-L32(G.M18)			WP_012468252.1	GreA/GreB-elongation-factor(G.lovleyi)				WP_004512268.1	OmcA-MtrC_mh-cyt-c(G.metallireducens)					WP_038673930.1	S-layer(P.UFO1)				WP_048081900.1	mtd
WP_041970854.1	F420-hydrogenase(G.OR-1)			WP_038672532.1	heavy metal translocase P-type ATPase Cupriavidus basilensis(P.UFO1)				WP_052263408.1	cupredoxin_CHB-HEX-C1-chitobiase(G.pickeringii)					WP_038673415.1	aldehyde_ferredoxin_oxidoreductase(P.UFO1)				WP_048081854.1	mtrH
WP_039648472.1	GntR_transcriptional_regulator(G.soli)			WP_049768721.1	nicotinamidase(A.Fw109-5)				WP_041267143.1	multicopper_oxidase(G.daltonii)					WP_007938369.1	adhesin(P.fermentans)				WP_048081534.1	hdrA
WP_012648536.1	carboxypeptidase(G.daltonii)								WP_049762679.1	cyt-c-heme-binding(G.bemidjiensis)					WP_038667690.1	translation-elongation-Tu(P.UFO1)				WP_048082984.1	ATP_synthase_SU-B
WP_038668548.1	phosphate_binding(P.UFO1)								WP_039644186.1	fibronectin(III)_Dockerin_cytokine-receptor(G.soli)					WP_038673690.1	anaerobic-glycerol3phosphate-dehydrogenaseB(P.UFO1)				WP_048081866.1	Ni/Fe_h_SU-alpha
WP_014551707.1	fibronectin(III)_Dockerin_cytokine-receptor(G.sulfurreducens)								WP_015838758.1	B12-binding_radical-SAM(G.M21)					WP_007952065.1	surface-antigen_TrbC-VIRB2-typeIV-secretion(P.fermentans)				WP_048081867.1	4Fe-4S_dicluster
WP_012646665.1	pyruvate-phosphate-dikinase(G.daltonii)								WP_012471605.1	quinolinate-synthetase(G.lovleyi)					WP_038670554.1	beta-ketoacyl-ACP-reductase(P.UFO1)				WP_048081721.1	F420_h_SU-beta
WP_007937237.1	heavy-metal-transport-detox_cyt-c-biogenesis(P.)								WP_041969278.1	cyt-c-hemes(10)-DmsE_family(G.OR-1)					WP_007950363.1	glycerol-kinase(P.)				WP_048081846.1	mcrA
WP_051789093.1	ABC-transporter_ATP-binding(P.UFO1)								WP_015718812.1	hydrogenase-2-large_SU(G.M18)					WP_007958923.1	surface-antigen(P.fermentans)				WP_048081896.1	mcrG
WP_012648717.1	vault_inter-alpha-trypsin(G.daltonii)								WP_015722087.1	glucose-sorbosone_dehydrogenase(G.M18)					WP_038671525.1	DNA-primase(P.UFO1)				WP_048081843.1	mcrB
WP_038673482.1	polynucleotide-adenylyltransferase(P.UFO1)								WP_039645334.1	laccase_cupredoxin_fibronectin(III)_cytokine-receptor(G.soli)					WP_038669044.1	periplasmic_permease_membrane-biogenesis(P.UFO1)				WP_048081393.1	formylmethanofuran_dh_SU-B
WP_052263355.1	DUF362_Fe-S(G.pickeringii)								WP_012469547.1	laccase_cupredoxin_fibronectin(III)_cytokine-receptor(G.lovleyi)					WP_007937107.1	pyruvate_ferredoxin_oxidoreductase(P.fermentans)				WP_048081718.1	F420_h_SU-alpha
WP_007952099.1	S-layer(P.fermentans)								WP_041971254.1	Ni_Fe-hydrogenase-LSU(G.OR-1)					WP_038674304.1	cobalamin-biosynthesis-CbiM(P.UFO1)				WP_048081844.1	mcr_operon_D
WP_014551380.1	DNA-binding_response_regulator(G.sulfurreducens)								WP_041969218.1	ribo-diphosphate-reductase_SU-alpha(G.OR-1)					WP_007932247.1	glycerol-kinase(P.fermentans)				WP_048081394.1	formylmethanofuran_dh_SU-A
WP_007954709.1	peptidase-M23(P.fermentans)								WP_012530630.1	hypothetical(G.bemidjiensis)					WP_038671880.1	hypothetical(P.UFO1)			OmpA/MotB domain protein [Acetonema longum DSM 6540]; scan protein with Interpro - maybe associated with type-VI secretion	WP_048081395.1	formylmethanofuran_dh_SU-C
WP_007955796.1	4Fe-4S_oxidoreductase(P.fermentans)																			WP_048081845.1	mcr(I)_operon_C
WP_007934728.1	OM_channel_porin(P.)																			WP_048082983.1	ATP_synthase_SU-A
WP_007958751.1	DNA-polymerase(III)SU-delta(P.fermentans)
WP_045667934.1	ATPase_cation(G.sulfurreducens)
WP_038670554.1	beta-ketoacyl-ACP_reductase(P.UFO1)
WP_007952103.1	S-layer(P.fermentans)
WP_007950103.1	adhesin(P.fermentans)
WP_038673930.1	S-layer(P.UFO1)
WP_007938369.1	adhesin(P.fermentans)
WP_004512268.1	OmcA-MtrC_mh-cyt-c(G.metallireducens)
WP_038671691.1	riboswitched-YjbE_membrane_transport(P.UFO1)
WP_038673873.1	bacteriocin(P.UFO1)
