# Supplementary material for: Transient O2 pulses direct Fe crystallinity and Fe(III)-reducer gene expression within a soil microbiome
Source: Microbiome. 2018 Oct 23;6:189. doi: 10.1186/s40168-018-0574-5 (PMC6199725; doi:10.1186/s40168-018-0574-5)
Supplement: Supplementary file 4 — Table S3. Gives Mössbauer parameters for spectra recorded at 140 K. (XLSX 49 kb) [file 40168_2018_574_MOESM4_ESM.xlsx]

## Sheet: 140K
SI Table S3: Mössbauer parameters and site populations at 140K
Top: Paramters used for calculations and figures presented in main text and SI text
Sample	Phase	Spectral Area		<CS> or δ0		< ε >		P	Δ or H	σ	<QS> or <H>	Red-Χ2
		%		mm/s		mm/s		%	mm/s or T	mm/s or T	mm/s or T (±stdv)
Initial soil	Q-Fe(III)	38.4(18)		0.4539(70)		n/a		100*	0.667(13)	0.271(16)		0.594
140K (2Q, 2H)	Q-Fe(II)	6.17(85)		1.226(25)		n/a		100*	2.892(49)	0.100(98)
	HFD-OxHy	48.3(21)		0.425(31)		-0.117(31)		18.4011*	46.51(47)	1.19(91)	37.496(14.424)
								28(26)	41.9(31)	3.2(25)
								54.0(90)	31.4(58)	19.1(48)
(BG = 3.497 MC/ch)	HFD-Fe(III)	7.1(12)		0.5*		-0.954(29)		100*	0*	1.02(50)	0.81(0.612)
Fast Oxygenation soil	Q-Fe(III)	29.7(30)		0.443(13)		n/a		100*	0.625(28)	0.242(34)		0.542
140K (2Q, 2H)	Q-Fe(II)	7.1(11)		1.217(28)		n/a		100*	2.823(56)	0.148(84)
	HFD-OxHy	56.1(35)		0.449(33)		-0.150(32)		10.725*	46.56(44)	0.8(10)	38.975(14.025)
								30(17)	42.7(18)	3.0(15)
								59.4(75)	35.4(37)	17.9(38)
(BG = 2.423 MC/ch)	HFD-Fe(III)	7.1(38)		0.5*		-0.611(86)		100*	0*	1.7(11)	1.338(1.011)
Slow Oxygenation soil	Q-Fe(III)	30.0(15)		0.4465(86)		n/a		100*	0.595(21)	0.241(25)		0.606
140K (2Q, 2H)	Q-Fe(II)	12.33(97)		1.192(21)		n/a		100*	2.852(40)	0.276(51)
	HFD-OxHy	53.6(17)		0.462(24)		-0.131(24)		18.3507*	46.23(46)	1.3(11)	38.717(11.337)
								33(32)	42.3(32)	3.1(21)
								49.0(85)	33.4(35)	14.3(25)
(BG = 1.66 MC/ch)	HFD-Fe(III)	4.1(14)		0.5*		-0.620(50)		100*	0*	0.54(67)	0.434(0.328)
Bottom: Fits using parameters similar to Ginn et al. (2017) for comparison (includes an Ilmenite Fe(II) and a HFD-OxHy(b) site without HFD-Fe(III))
Initial soil	Q-Fe(III)	29.1(28)		0.4555(88)		n/a		100*	0.714(17)	0.231(41)		0.78
Comparative-fitting	Q-Fe(II)	8.3(11)		1.220(27)		n/a		100*	2.928(51)	0.237(73)
140K (3Q, 2H)	Ilmenite	1.89(92)		1.081(78)		n/a		100*	0.75(15)	0(52000)
	HFD-OxHy	39.7(24)		0.413(32)		-0.107(30)		26.7354*	46.00(41)	1.66(66)	41.8397
								73(11)	40.3(15)	6.17(75)
(BG = 3.50 MC/ch)	HFD-(b)OxHy	21.1(32)		0.46*		0*		100*	0*	8.9(17)	7.07515
Fast Oxygenation soil	Q-Fe(III)	31.0(47)		0.455(11)		n/a		100*	0.693(18)	0.246(58)		0.6
Comparative-fitting	Q-Fe(II)	8.2(13)		1.216(23)		n/a		100*	2.823(44)	0.100(89)
140K (3Q, 2H)	Ilmenite	1.6(14)		0.88(12)		n/a		100*	0.57(25)	0(92)
	HFD-OxHy	45.7(42)		0.453(38)		-0.152(37)		49.336*	44.69(46)	2.86(79)	40.3068
								51(23)	36.0(48)	7.7(34)
(BG = 2.42 MC/ch)	HFD-(b)OxHy	13.5(42)		0.447973*		0*		100*	0*	9.1(59)	7.28608
Slow Oxygenation soil	Q-Fe(III)	28.7(39)		0.4484(94)		n/a		100*	0.644(15)	0.250(48)		0.66
Comparative-fitting	Q-Fe(II)	14.8(15)		1.215(21)		n/a		100*	2.814(40)	0.317(49)
140K (3Q, 2H)	Ilmenite	2.0(12)		0.873(82)		n/a		100*	0.53(16)	0(1500)
	HFD-OxHy	46.9(34)		0.454(27)		-0.139(26)		54.1363*	44.80(34)	2.76(71)	40.8259
								46(29)	36.1(50)	6.6(38)
(BG = 1.66 MC/ch)	HFD-(b)OxHy	7.7(39)		0.45*		0*		100*	0*	9.0(76)	7.20832
Notes
All fits performed using the Voigt-based fitting method of Rancourt and Ping (1991) with the Recoil™ software.
All fitting and calculated parameters are as defined in by Rancourt and Ping (1991).
All delta-1 couplings between CS and z (or DELTA) were taken to be zero.
All line-1 to line-2 area ratios in all (distributed) elemental doublets were taken to be 1.
All line-2/line-3 and line-1/line-3 area ratios in all (distributed and symmetric) elemental sextets were taken to be 2 and 3, respectively.
All epsilon-1 couplings between epsilon and z (in a HFD) are taken to be 0.
All Lorentzian half widths at half maximum (HWHM) are set at 0.1425 mm/s as measured on Fe foil standards on the instrument.
All center shifts <CS> are given with respect to the CS of metallic Fe at 295K.
BG = background level, in mega-counts per channel (MC/ch).
phase = assigned spectral component, as described in the text.
<CS> = the center shift of a Gaussian component in the quadrupole splitting distribution (QSD) of the hyperfine field distribution (HFD) of a given spectral component.
z = the center (or position) of a Gaussian component in the hyperfine field distribution (HFD) of a given 'sextet' spectral component.
σ = the Gaussian standard deviation width of a given Gaussian component of a given QSD or HFD.
p (in %) is the weight factor for a given Gaussian component in a given QSD or HFD.
<H> is the average magnitude of the hyperfine field (expressed as an excited state Zeeman splitting, in mm/s) in a given HFD of a given sextet spectral component.
Δ is the average magnitude of the quadrupole splitting in a given QSD of a given doublet spectral component.
< ε > is the average magnitude of the slave distribution of quadrupole shifts (epsilons) associated to a given HFD of a given sextet spectral component.
Red-Χ2 is the reduced chi-squared value for the fit: chi-squared divided by the number of degrees of freedom. It has an ideal value of 1 for a correct model.
