# Supplementary material for: Transient O2 pulses direct Fe crystallinity and Fe(III)-reducer gene expression within a soil microbiome
Source: Microbiome. 2018 Oct 23;6:189. doi: 10.1186/s40168-018-0574-5 (PMC6199725; doi:10.1186/s40168-018-0574-5)
Supplement: Supplementary file 5 — Table S4. Gives Mössbauer parameters for spectra recorded at 77 K. (XLSX 48 kb) [file 40168_2018_574_MOESM5_ESM.xlsx]

## Sheet: 77K
SI Table S4: Mössbauer parameters and site populations at 77K
Top: Paramters used for calculations and figures presented in main text and SI text
Sample	Phase	Spectral Area		<CS> or δ0		< ε >		P	Δ or H	σ	<QS> or <H>	Red-Χ2
		%		mm/s		mm/s		%	mm/s or T	mm/s or T	mm/s or T (±stdv)
Initial soil	Q-Fe(III)	30.1(14)		0.4797(87)		n/a		100*	0.643(15)	0.260(19)		0.679
77K (2Q, 2H)	Q-Fe(II)	6.41(91)		1.230(31)		n/a		100*	2.914(60)	0.169(81)
	HFD-OxHy	55.5(18)		0.477(22)		-0.139(22)		45.1203*	47.34(19)	2.26(26)	42.722(14.296)
								54.9(42)	38.6(33)	18.9(36)
(BG = 2.95 MC/ch)	HFD-Fe(III)	8.0(12)		0.5*		-0.921(31)		100*	0*	1.45(62)	1.159(0.875)
Fast Oxygenation soil	Q-Fe(III)	33.1(15)		0.473(10)		n/a		100*	0.678(17)	0.296(22)		0.616
77K (2Q, 2H)	Q-Fe(II)	7.4(10)		1.234(29)		n/a		100*	2.894(57)	0.180(90)
	HFD-OxHy	56.9(18)		0.511(20)		-0.110(19)		53.6956*	47.51(17)	2.05(22)	44.235(13.239)
								46.3(48)	40.2(42)	19.2(45)
(BG = 2.367 MC/ch)	HFD-Fe(III)	2.6(11)		0.5*		-0.959(71)		100*	0*	0.6(13)	0.511(0.386)
Slow Oxygenation soil	Q-Fe(III)	29.0(12)		0.4619(87)		n/a		100*	0.641(12)	0.289(19)		0.686
77K (2Q, 1H)	Q-Fe(II)	12.54(82)		1.235(15)		n/a		100*	2.892(28)	0.242(40)
	HFD-OxHy	58.4(13)		0.477(11)		-0.117(11)		32.2285*	48.28(17)	0.98(34)	41.042(12.474)
								38(16)	45.5(12)	2.76(66)
(BG = 1.906 MC/ch)								29.9(57)	26.6(56)	17.1(51)
Bottom: Fits using parameters similar to Ginn et al. (2017) for comparison (includes an Ilmenite Fe(II) and a HFD-OxHy(b) site without HFD-Fe(III))
Initial Soil	Q-Fe(III)	21.0(30)		0.4873(96)		n/a		100*	0.718(20)	0.200(50)		0.81
Comparative-fitting	Q-Fe(II)	9.1(12)		1.225(32)		n/a		100*	2.949(59)	0.320(77)
770K (3Q, 2H)	Ilmenite	2.60(97)		1.050(55)		n/a		100*	0.73(10)	0(110)
	HFD-OxHy	47.8(29)		0.474(21)		-0.127(20)		48.6272*	47.64(22)	2.02(32)	43.9964
								51.4(80)	40.6(22)	8.1(14)
(BG = 2.95 MC/ch)	HFD-(b)OxHy	19.4(34)		0.47*		0*		100*	0*	7.8(16)	6.19038
Fast Oxygenation soil	Q-Fe(III)	32.3(27)		0.474(11)		n/a		100*	0.697(18)	0.296(33)		0.56
Comparative-fitting	Q-Fe(II)	9.6(14)		1.226(31)		n/a		100*	2.905(57)	0.283(83)
77K (3Q, 2H)	Ilmenite	2.1(11)		1.062(85)		n/a		100*	0.73(17)	0.0(16)
	HFD-OxHy	48.1(33)		0.509(18)		-0.109(18)		53.9399*	47.87(21)	1.68(32)	45.9397
								46(10)	43.7(24)	6.4(13)
(BG = 2.37 MC/ch)	HFD-(b)OxHy	7.8(38)		0.508305*		0*		100*	0*	16(17)	13.1171
Slow Oxygenation soil	Q-Fe(III)	27.2(15)		0.464(10)		n/a		100*	0.643(16)	0.283(25)		0.69
Comparative-fitting	Q-Fe(II)	13.1(10)		1.247(14)		n/a		100*	2.882(28)	0.254(41)
77K (3Q, 2H)	Ilmenite	1.04(73)		1.08(12)		n/a		100*	0.77(25)	0(11000)
	HFD-OxHy	43.4(23)		0.478(11)		-0.120(11)		49.0849*	48.20(16)	1.12(29)	46.6514
								51(16)	45.2(12)	3.24(66)
(BG = 1.91 MC/ch)	HFD-(b)OxHy	15.3(32)		0.47*		0*		100*	0*	32(12)	25.7817
Notes
All fits performed using the Voigt-based fitting method of Rancourt and Ping (1991) with the Recoil™ software.
All fitting and calculated parameters are as defined in by Rancourt and Ping (1991).
All delta-1 couplings between CS and z (or DELTA) were taken to be zero.
All line-1 to line-2 area ratios in all (distributed) elemental doublets were taken to be 1.
All line-2/line-3 and line-1/line-3 area ratios in all (distributed and symmetric) elemental sextets were taken to be 2 and 3, respectively.
All epsilon-1 couplings between epsilon and z (in a HFD) are taken to be 0.
All Lorentzian half widths at half maximum (HWHM) are set at 0.1425 mm/s as measured on Fe foil standards on the instrument.
All center shifts <CS> are given with respect to the CS of metallic Fe at 295K.
BG = background level, in mega-counts per channel (MC/ch).
phase = assigned spectral component, as described in the text.
<CS> = the center shift of a Gaussian component in the quadrupole splitting distribution (QSD) of the hyperfine field distribution (HFD) of a given spectral component.
z = the center (or position) of a Gaussian component in the hyperfine field distribution (HFD) of a given 'sextet' spectral component.
σ = the Gaussian standard deviation width of a given Gaussian component of a given QSD or HFD.
p (in %) is the weight factor for a given Gaussian component in a given QSD or HFD.
<H> is the average magnitude of the hyperfine field (expressed as an excited state Zeeman splitting, in mm/s) in a given HFD of a given sextet spectral component.
Δ is the average magnitude of the quadrupole splitting in a given QSD of a given doublet spectral component.
< ε > is the average magnitude of the slave distribution of quadrupole shifts (epsilons) associated to a given HFD of a given sextet spectral component.
Red-Χ2 is the reduced chi-squared value for the fit: chi-squared divided by the number of degrees of freedom. It has an ideal value of 1 for a correct model.
