# Supplementary material for: Transient O2 pulses direct Fe crystallinity and Fe(III)-reducer gene expression within a soil microbiome
Source: Microbiome. 2018 Oct 23;6:189. doi: 10.1186/s40168-018-0574-5 (PMC6199725; doi:10.1186/s40168-018-0574-5)
Supplement: Supplementary file 6 — Table S5. Gives Mössbauer parameters for spectra recorded at 4.5 K. (XLSX 48 kb) [file 40168_2018_574_MOESM6_ESM.xlsx]

## Sheet: 4.5K
SI Table S5: Mössbauer parameters and site populations at 4.5K
Paramters used for calculations and figures presented in main text and SI text
Sample	Phase	Spectral Area		<CS> or δ0		< ε >		P	Δ or H	σ	<QS> or <H>	Red-Χ2
		%		mm/s		mm/s		%	mm/s or T	mm/s or T	mm/s or T (±stdv)
Initial soil	Q-Fe(III)	13.2(11)		0.490(20)		n/a		100*	0.617(38)	0.286(50)		0.725
4.5K (2Q, 4H)	Q-Fe(II)	2.52(76)		1.287(44)		n/a		100*	2.800(88)	0.0(11)
	HFD-OxHy	58.2(26)		0.4823(65)		-0.1038(65)		46.6194*	49.711(84)	0.67(16)	48.786(2.371)
								53.4(69)	47.98(40)	2.96(32)
	HFD-Fe(III)	1.89(98)		0.5*		-0.857(86)		100*	0*	0.6(12)	0.487(0.368)
	HFD-Fe(II)	4.05(19)		1*		1.2*		100*	5*	2*	5.008(1.98)
(BG = 3.104 MC/ch)	HFD-(b)OxHy	20.1(31)		0.5*		0*		100*	0*	52(16)	41.333(31.228)
Fast Oxygenation soil	Q-Fe(III)	14.5(15)		0.502(38)		n/a		100*	0.677(57)	0.50(11)		0.638
4.5K (2Q, 3H)	Q-Fe(II)	3.5(13)		1.289(74)		n/a		100*	2.77(14)	0.27(19)
	HFD-OxHy	57.2(36)		0.4776(72)		-0.1161(72)		55.1807*	49.620(80)	0.80(14)	48.726(2.759)
								44.8(66)	47.62(61)	3.74(54)
	HFD-Fe(II)	3.5(27)		0.94(22)		1.27*		100*	5*	2*	5.008(1.98)
(BG = 2.604 MC/ch)	HFD-(b)OxHy	21.3(40)		0.5*		0*		100*	0*	54(19)	43.358(32.757)
Slow Oxygenation soil	Q-Fe(III)	8.27(84)		0.464(29)		n/a		100*	0.554(40)	0.291(64)		0.735
4.5K (2Q, 3H)	Q-Fe(II)	5.27(70)		1.321(34)		n/a		100*	2.903(64)	0.266(90)
	HFD-OxHy	58.61(86)		0.4774(49)		-0.1230(49)		59.5215*	49.593(53)	0.74(10)	49.034(2.444)
								40.5(52)	48.21(43)	3.58(42)
	HFD-Fe(II)	7.17(12)		0.816(80)		1.27*		100*	5*	2*	5.008(1.98)
(BG = 1.946 MC/ch)	HFD-(b)OxHy	20.69(36)		0.5*		0*		100*	0*	35.5(61)	28.356(21.423)
Notes
All fits performed using the Voigt-based fitting method of Rancourt and Ping (1991) with the Recoil™ software.
All fitting and calculated parameters are as defined in by Rancourt and Ping (1991).
All delta-1 couplings between CS and z (or DELTA) were taken to be zero.
All line-1 to line-2 area ratios in all (distributed) elemental doublets were taken to be 1.
All line-2/line-3 and line-1/line-3 area ratios in all (distributed and symmetric) elemental sextets were taken to be 2 and 3, respectively.
All epsilon-1 couplings between epsilon and z (in a HFD) are taken to be 0.
All Lorentzian half widths at half maximum (HWHM) are set at 0.1425 mm/s as measured on Fe foil standards on the instrument.
All center shifts <CS> are given with respect to the CS of metallic Fe at 295K.
BG = background level, in mega-counts per channel (MC/ch).
phase = assigned spectral component, as described in the text.
<CS> = the center shift of a Gaussian component in the quadrupole splitting distribution (QSD) of the hyperfine field distribution (HFD) of a given spectral component.
z = the center (or position) of a Gaussian component in the hyperfine field distribution (HFD) of a given 'sextet' spectral component.
σ = the Gaussian standard deviation width of a given Gaussian component of a given QSD or HFD.
p (in %) is the weight factor for a given Gaussian component in a given QSD or HFD.
<H> is the average magnitude of the hyperfine field (expressed as an excited state Zeeman splitting, in mm/s) in a given HFD of a given sextet spectral component.
Δ is the average magnitude of the quadrupole splitting in a given QSD of a given doublet spectral component.
< ε > is the average magnitude of the slave distribution of quadrupole shifts (epsilons) associated to a given HFD of a given sextet spectral component.
Red-Χ2 is the reduced chi-squared value for the fit: chi-squared divided by the number of degrees of freedom. It has an ideal value of 1 for a correct model.
