# Supplementary material for: Transient O2 pulses direct Fe crystallinity and Fe(III)-reducer gene expression within a soil microbiome
Source: Microbiome. 2018 Oct 23;6:189. doi: 10.1186/s40168-018-0574-5 (PMC6199725; doi:10.1186/s40168-018-0574-5)
Supplement: Supplementary file 7 — Table S6. Gives Mössbauer parameters for spectra recorded at 295 K. (XLSX 47 kb) [file 40168_2018_574_MOESM7_ESM.xlsx]

## Sheet: 295K
SI Table S6: Mössbauer parameters and site populations at 295K (data not presented in main text or SI text)
Fits using parameters similar to Ginn et al. (2017) for reference (includes an Ilmenite Fe(II) and a HFD-OxHy(b) site without HFD-Fe(III))
Sample	Phase	Spectral Area		<CS> or δ0		< ε >		P	Δ or H	σ	<QS> or <H>	Red-Χ2
		%		mm/s		mm/s		%	mm/s or T	mm/s or T	mm/s or T (±stdv)
Initial soil	Q-Fe(III)	58.0(29)		0.3721(60)		n/a		100*	0.626(11)	0.213(19)		0.93
Reference-fitting	Q-Fe(II)	9.4(18)		1.045(51)		n/a		100*	2.71(10)	0.39(13)
295K (3Q, 1H)	Ilmenite	4.6(13)		0.946(49)		n/a		100*	0.788(95)	0(43)
(BG = 3.11 MC/ch)	HFD-OxHy(b)	28.0(31)		0.35*		0*		100*	0*	36.3(97)
Notes
All fits performed using the Voigt-based fitting method of Rancourt and Ping (1991) with the Recoil™ software.
All fitting and calculated parameters are as defined in by Rancourt and Ping (1991).
All delta-1 couplings between CS and z (or DELTA) were taken to be zero.
All line-1 to line-2 area ratios in all (distributed) elemental doublets were taken to be 1.
All line-2/line-3 and line-1/line-3 area ratios in all (distributed and symmetric) elemental sextets were taken to be 2 and 3, respectively.
All epsilon-1 couplings between epsilon and z (in a HFD) are taken to be 0.
All Lorentzian half widths at half maximum (HWHM) are set at 0.1425 mm/s as measured on Fe foil standards on the instrument.
All center shifts <CS> are given with respect to the CS of metallic Fe at 295K.
BG = background level, in mega-counts per channel (MC/ch).
phase = assigned spectral component, as described in the text.
<CS> = the center shift of a Gaussian component in the quadrupole splitting distribution (QSD) of the hyperfine field distribution (HFD) of a given spectral component.
z = the center (or position) of a Gaussian component in the hyperfine field distribution (HFD) of a given 'sextet' spectral component.
σ = the Gaussian standard deviation width of a given Gaussian component of a given QSD or HFD.
p (in %) is the weight factor for a given Gaussian component in a given QSD or HFD.
<H> is the average magnitude of the hyperfine field (expressed as an excited state Zeeman splitting, in mm/s) in a given HFD of a given sextet spectral component.
Δ is the average magnitude of the quadrupole splitting in a given QSD of a given doublet spectral component.
< ε > is the average magnitude of the slave distribution of quadrupole shifts (epsilons) associated to a given HFD of a given sextet spectral component.
Red-Χ2 is the reduced chi-squared value for the fit: chi-squared divided by the number of degrees of freedom. It has an ideal value of 1 for a correct model.
